# Supplementary material for: Randomized Controlled Trial of Cardiac Rehabilitation Using the Balance Exercise Assist Robot in Older Adults with Cardiovascular Disease
Source: J Cardiovasc Dev Dis. 2024 Apr 25;11(5):133. doi: 10.3390/jcdd11050133 (PMC11121776; doi:10.3390/jcdd11050133)
Supplement: Supplementary file 1 [file jcdd-11-00133-s001.zip]

Archive with 1 entries (1 files):
- jcdd-2947864-Video S1-BEAR JCDD20230826.mp4
